# Supplementary material for: Synthesis of Carbon-Zinc Oxide Microspheres Decorated with Ammonium Polyphosphate (APP) for Synergistic Flame Retardancy in Polypropylene Composites
Source: Polymers (Basel). 2025 Oct 29;17(21):2878. doi: 10.3390/polym17212878 (PMC12609974; doi:10.3390/polym17212878)
Supplement: Supplementary file 1 [file polymers-17-02878-s001.zip]

Archive with 1 entries (1 files):
- polymers-3896055-supplementary.pdf
